# Supplementary material for: Retinal Arteriolar Morphometry Based on Full Width at Half Maximum Analysis of Spectral-Domain Optical Coherence Tomography Images
Source: PLoS One. 2015 Dec 9;10(12):e0144437. doi: 10.1371/journal.pone.0144437 (PMC4674079; doi:10.1371/journal.pone.0144437)
Supplement: S1 File — (XLS) [file pone.0144437.s001.xls]

## Sheet: Sheet1
	Outer Diameter										Inner Diameter										Wall thickness
	FWHM		Manual		FWHM		Manual		FWHM	Manual	FWHM		Manual		FWHM		Manual		FWHM	Manual	FWHM	Manual
ID	raster1-1	raster2-1	raster1-1	raster2-1	raster1-2	raster1-3	raster1-2	raster1-3	raster1-m	raster1-m	raster1-1	raster2-1	raster1-1	raster2-1	raster1-2	raster1-3	raster1-2	raster1-3	raster1-m	raster1-m	raster1-m	raster1-m
1	143.986	143.949	150.787	146.77	144.443	143.379	146.492	147.855	143.936	148.378	111.403	110.752	108.734	110.145	110.983	111.762	110.154	107.246	111.383	108.711	16.2767	19.8333
2	132.579	132.742	140.262	134.293	132.704	132.794	138.755	138.689	132.692	139.235	98.85	98.774	95.81	98.582	98.447	98.451	97.311	94.329	98.5827	95.8167	17.0548	21.7093
3	132.284	132.43	137.329	134.293	132.559	132.377	135.835	134.476	132.407	135.88	105.25	105.176	104.442	107.152	105.229	105.511	104.374	102.897	105.33	103.904	13.5383	15.9878
4	141.725	142.319	143.038	138.18	141.638	141.988	140.225	143.038	141.784	142.1	108.449	107.909	105.309	112.782	107.233	107.746	105.433	104.021	107.809	104.921	16.9872	18.5897
5	139.184	138.896	139.036	137.596	138.107	138.052	139.188	140.49	138.448	139.571	103.813	103.924	102.138	103.566	103.731	103.803	103.585	103.556	103.782	103.093	17.3327	18.2392
6	98.117	97.263	103.214	99.813	97.174	98.304	103.105	103.105	97.865	103.141	75.996	75.888	74.628	74.409	75.904	75.754	75.93	71.657	75.8847	74.0717	10.9902	14.5348
7	152.28	152.278	154.507	155.483	151.905	152.167	151.781	157.296	152.117	154.528	120.803	120.656	117.249	120.008	120.57	120.497	118.629	117.314	120.623	117.731	15.747	18.3987
8	114.272	114.108	118.629	117.249	114.528	114.05	118.621	120.008	114.283	119.086	89.126	89.085	85.528	89.666	89.412	89.038	88.287	88.319	89.192	87.378	12.5457	15.854
9	120.421	119.715	123.037	121.45	120.143	119.468	123.138	123.138	120.011	123.104	96.98	96.636	95.332	97.941	96.759	96.776	95.212	95.262	96.8383	95.2687	11.5862	13.9178
10	141.152	140.287	140.717	138.624	141.042	141.15	139.372	143.475	141.115	141.188	110.915	108.516	106.207	107.595	111.087	110.836	106.243	104.864	110.946	105.771	15.0843	17.7083
11	107.655	107.543	110.183	108.783	107.946	107.389	108.734	110.183	107.663	109.7	79.334	79.454	81.211	81.276	79.637	79.056	78.382	79.829	79.3423	79.8073	14.1605	14.9463
12	117.925	117.971	121.563	122.865	118.043	117.954	124.36	122.865	117.974	122.929	92.156	92.129	90.045	92.868	92.161	92.036	92.868	90.045	92.1177	90.986	12.9282	15.9717
13	109.099	109.405	113.083	108.581	109.111	109.505	111.575	110.083	109.238	111.58	81.802	80.987	77.196	82.857	81.829	81.529	78.688	78.623	81.72	78.169	13.7592	16.7057
14	138.998	139.108	141.457	140.965	140.244	138.825	142.886	142.886	139.356	142.41	105.125	105.311	104.295	104.762	105.292	105.002	104.325	102.857	105.14	103.826	17.108	19.292
15	111.031	110.012	114.296	112.782	111.382	110.652	114.325	115.829	111.022	114.817	78.761	78.418	75.203	78.195	78.678	78.629	73.684	73.684	78.6893	74.1903	16.1662	20.3132
16	117.4	117.295	120.76	117.534	117.191	118.612	119.405	119.035	117.734	119.733	90.586	90.63	90.676	92.037	90.838	91.106	92.515	90.538	90.8433	91.243	13.4455	14.2452
17	122.088	122.008	123.774	120.874	121.97	122.062	122.336	125.188	122.04	123.766	93.116	93.201	90.659	94.964	92.928	93.194	93.569	90.659	93.0793	91.629	14.4803	16.0685
18	105.726	104.567	107.229	105.714	105.479	105.874	105.801	107.181	105.693	106.737	81.134	81.146	80.051	81.441	81.282	81.118	80.051	80.013	81.178	80.0383	12.2575	13.3493
19	104.634	104.169	110.083	107.143	104.912	104.912	107.381	108.656	104.819	108.707	79.771	79.796	77.196	81.441	79.807	79.807	78.688	78.623	79.795	78.169	12.5122	15.2688
20	150.204	149.234	153.356	148.997	150.604	150.528	153.356	154.636	150.445	153.783	120.021	119.458	116.45	117.765	119.988	120.048	117.867	117.765	120.019	117.361	15.2132	18.211
21	118.327	118.86	113.617	112.057	119.364	119.354	115.112	113.617	119.015	114.115	77.918	78.079	73.813	79.445	78.107	78.103	76.714	75.231	78.0427	75.2527	20.4862	19.4313
22	136.893	135.273	140.873	135.211	136.157	136.62	139.437	140.852	136.557	140.387	104.636	104.633	100	104.235	105.286	104.704	101.418	101.108	104.875	100.842	15.8407	19.7727
23	148.761	149.58	156.363	150.711	148.54	148.984	153.579	153.528	148.762	154.49	108.274	108.64	107.052	109.868	108.511	108.253	107.126	104.311	108.346	106.163	20.2078	24.1635
24	104.539	104.862	108.937	107.334	104.8	105.281	109.168	110.488	104.873	109.531	80.7	80.772	79.763	81.172	80.833	81.125	80.039	79.921	80.886	79.9077	11.9937	14.8117
25	92.883	92.889	95.816	94.377	92.85	92.868	97.183	95.816	92.867	96.2717	66.43	66.639	64.804	66.212	66.4	66.419	64.85	64.804	66.4163	64.8193	13.2253	15.7262
26	106.583	106.575	110.967	108.228	106.628	106.612	108.254	109.589	106.608	109.603	84.447	84.42	82.203	84.832	84.367	84.246	84.943	82.192	84.3533	83.1127	11.1272	13.2453
27	142.468	142.671	145.264	142.472	142.673	142.221	145.309	142.492	142.454	144.355	111.622	111.621	108.254	109.589	111.603	111.664	111.035	109.623	111.63	109.637	15.4122	17.3588
28	139.853	139.787	143.269	140.426	139.71	139.607	141.851	144.688	139.723	143.269	110.261	109.722	107.801	109.229	109.909	109.794	110.647	107.801	109.988	108.75	14.8677	17.2598
29	137.806	137.861	140.433	141.851	137.861	137.89	140.433	141.844	137.852	140.903	107.393	107.458	104.974	104.974	107.319	107.431	106.392	106.392	107.381	105.919	15.2357	17.492
30	107.332	107.579	107.229	107.152	107.326	107.445	110.037	111.511	107.368	109.592	82.129	82.269	78.584	82.869	81.984	82.359	80.051	82.869	82.1573	80.5013	12.6052	14.5455
31	135.805	135.912	135.259	135.252	135.929	136.11	136.698	136.698	135.948	136.218	108.757	108.785	105.036	110.801	108.853	108.787	109.353	106.485	108.799	106.958	13.5745	14.6302
32	118.311	118.446	125.213	120.863	118.43	118.28	122.311	123.749	118.34	123.758	89.328	89.207	87.77	90.647	89.242	89.317	89.255	87.817	89.2957	88.2807	14.5223	17.7385
33	132.352	132.935	137.657	134.721	132.558	132.061	136.163	137.523	132.324	137.114	100.881	101.201	98.044	102.05	100.852	100.866	102.122	99.469	100.866	99.8783	15.7287	18.618
34	105.202	105.363	109.149	107.492	105.18	105.375	107.483	108.92	105.252	108.517	76.136	76.024	73.482	76.203	75.887	76.062	72.16	72.224	76.0283	72.622	14.612	17.9477
35	156.656	156.447	160.301	154.419	155.466	155.379	160.301	157.36	155.834	159.321	129.121	129.152	128.355	130.891	128.431	128.252	125.311	126.548	128.601	126.738	13.6162	16.2913
36	141.839	142.243	151.906	141.015	141.869	141.925	146.713	147.95	141.878	148.856	100.696	101.307	98.894	99.322	100.64	100.8	100.122	94.626	100.712	97.8807	20.5828	25.4878
37	142.135	142.113	147.995	143.662	142.137	142.247	145.077	146.54	142.173	146.537	110.183	110.159	107.079	108.451	110.183	110.211	107.079	105.643	110.192	106.6	15.9903	19.9685
38	143.739	143.41	148.376	146.826	143.634	143.593	147.108	148.376	143.655	147.953	113.633	113.29	109.589	110.791	113.706	113.443	112.562	109.504	113.594	110.552	15.0307	18.7008
39	131.216	131.041	133.006	130.943	131.018	131.206	132.874	134.307	131.147	133.396	98.319	99.344	93.801	97.842	99.408	99.512	99.447	95.356	99.0797	96.2013	16.0335	18.5972
40	162.791	163.006	167.585	165.569	162.295	162.579	167.039	167.358	162.555	167.327	132.291	132.658	127.166	128.343	132.055	132.197	131.151	128.461	132.181	128.926	15.187	19.2007
41	132.461	131.313	136.559	133.793	132.746	132.28	133.793	133.8	132.496	134.717	96.883	96.621	95.182	96.262	96.646	96.315	93.793	92.414	96.6147	93.7963	17.9405	20.4605
42	138.67	138.795	142.129	142.076	138.824	138.86	140.75	142.096	138.785	141.658	106.764	106.799	106.216	108.974	106.875	106.973	106.207	106.216	106.871	106.213	15.957	17.7227
43	119.282	119.359	124.165	124.088	119.312	119.418	124.302	124.396	119.337	124.288	98.318	98.283	96.395	97.821	98.104	98.377	97.984	96.527	98.2663	96.9687	10.5355	13.6595
44	113.464	113.919	115.365	113.906	113.727	112.96	116.87	118.257	113.384	116.831	86.399	86.399	86.243	89.099	86.643	86.417	87.701	84.684	86.4863	86.2093	13.4487	15.3107
45	140.049	139.147	145.352	141.007	140.135	139.687	143.914	143.914	139.957	144.393	108.65	108.719	105.075	107.923	108.5	108.736	107.952	106.514	108.629	106.514	15.6642	18.9398
46	106.39	106.457	108.383	106.475	106.295	106.375	107.914	109.438	106.353	108.578	76.972	76.538	73.508	76.273	77.204	76.67	76.273	72.072	76.9487	73.951	14.7023	17.3137
47	143.642	143.24	148.743	141.429	143.268	143.326	144.314	144.349	143.412	145.802	111.885	111.896	108.656	112.893	111.836	111.883	110.009	110.148	111.868	109.604	15.772	18.0988
48	152.363	151.259	154.524	150.109	152.292	152.307	154.524	154.391	152.321	154.48	119.704	119.543	115.935	120	119.85	120.171	117.282	118.786	119.908	117.334	16.2062	18.5727
49	109.288	110.059	109.367	106.421	109.98	109.558	110.865	110.72	109.609	110.317	81.654	81.896	80.963	80.851	81.81	81.547	81.05	80.963	81.6703	80.992	13.9692	14.6627
50	159.058	158.992	163.121	158.865	159.039	158.994	160.384	163.145	159.03	162.217	129.989	129.25	124.823	127.66	129.552	130.027	126.369	126.273	129.856	125.822	14.5872	18.1975
51	143.768	144.198	144.681	143.269	144.176	142.862	143.438	141.851	143.602	143.323	112.215	112.201	109.367	112.057	112.033	112.183	109.367	110.675	112.144	109.803	15.7292	16.7602
52	136.107	136.277	137.654	139.007	135.977	135.854	137.618	140.454	135.979	138.575	106.66	106.219	102.216	105.003	106.349	106.474	105.003	105.003	106.494	104.074	14.7425	17.2507
53	134.705	135.321	134.759	134.759	134.634	134.291	134.759	136.178	134.543	135.232	107.529	106.859	103.546	106.392	107.159	107.36	107.839	104.974	107.349	105.453	13.597	14.8895
54	107.611	107.907	113.002	111.429	107.663	107.601	111.657	110.083	107.625	111.581	74.988	75.124	70.015	75.714	76.056	75.713	72.913	71.443	75.5857	71.457	16.0197	20.0618
55	129.339	129.234	132.105	129.109	128.889	129.314	130.874	129.109	129.181	130.696	98.182	97.234	92.009	95.035	98.13	98.456	96.548	95.046	98.256	94.5343	15.4623	18.0808
56	126.015	126.512	128.006	125.18	126.109	126.271	125.254	126.749	126.132	126.67	99.827	99.874	98.024	102.158	99.891	99.822	99.374	97.937	99.8467	98.445	13.1425	14.1123
57	143.1	142.945	146.506	140.873	143.385	143.43	143.669	145.077	143.305	145.084	112.876	112.251	107.042	111.277	112.748	112.545	109.895	108.451	112.723	108.463	15.291	18.3107
58	147.783	147.844	152.64	150.809	147.73	147.664	150.869	149.535	147.726	151.015	121.478	121.592	118.611	121.258	121.289	121.293	121.421	121.331	121.353	120.454	13.1862	15.2802
59	112.298	112.313	115.63	114.302	111.795	111.661	112.896	118.444	111.918	115.657	82.029	81.851	78.986	83.206	82.014	81.824	80.479	77.669	81.9557	79.0447	14.9812	18.306
60	134.544	135.991	139.501	136.62	135.298	135.377	139.465	140.873	135.073	139.946	103.07	102.072	97.224	102.827	101.673	101.929	98.602	98.632	102.224	98.1527	16.4245	20.8968
61	116.231	116.352	121.2	118.31	116.376	116.054	118.444	121.2	116.22	120.281	88.687	88.642	85.927	87.335	88.661	88.687	87.369	85.915	88.6783	86.4037	13.771	16.9388
62	110.274	110.655	112.676	109.859	110.481	110.611	112.676	112.685	110.455	112.679	83.511	83.559	81.739	83.099	83.539	83.513	81.739	81.739	83.521	81.739	13.4672	15.47
63	106.48	106.598	111.277	108.451	106.339	106.251	111.277	111.268	106.357	111.274	77.611	77.235	71.845	76.056	77.437	78.331	76.056	74.648	77.793	74.183	14.2818	18.5455
64	145.728	145.808	147.914	146.486	145.17	145.148	146.506	146.506	145.349	146.975	113.281	113.074	109.868	111.277	113.271	112.978	112.685	111.303	113.177	111.285	16.086	17.845
65	133.11	133.386	140.908	136.627	133.43	133.383	139.55	139.55	133.308	140.003	96.56	95.725	93	95.775	96.239	96.124	93.054	91.647	96.3077	92.567	18.5	23.7178
66	127.309	128.495	132.189	130.527	127.973	128.403	132.288	130.689	127.895	131.722	96.654	97.695	92.373	100.709	97.021	97.462	95.131	93.789	97.0457	93.7643	15.4247	18.9788
67	113.792	113.797	117.867	116.312	113.846	113.614	116.528	116.735	113.751	117.043	85.844	85.223	82.318	83.7	85.838	85.85	86.629	82.379	85.844	83.7753	13.9533	16.634
68	131.497	131.26	136.355	130.527	131.352	131.343	134.938	134.871	131.397	135.388	98.417	98.243	96.548	96.496	98.414	98.416	99.331	95.131	98.4157	97.0033	16.4908	19.1923
69	132.749	132.803	137.706	134.759	132.849	133.289	136.2	136.237	132.962	136.714	100.777	100.593	99.382	99.301	100.706	100.567	99.291	96.464	100.683	98.379	16.1395	19.1677
70	145.741	146.995	148.637	144.471	145.043	145.018	147.281	148.67	145.267	148.196	117.01	117.374	115.311	119.444	117.373	117.662	113.897	112.534	117.348	113.914	13.9595	17.141
	128.559	128.563	132.064	129.406	128.567	128.527	131.037	131.751	128.551	131.618	98.7281	98.5973	95.9024	98.6156	98.689	98.7078	97.4116	96.0542	98.7083	96.4561	14.9212	17.5807
