# Supplementary material for: Retinal Arteriolar Morphometry Based on Full Width at Half Maximum Analysis of Spectral-Domain Optical Coherence Tomography Images
Source: PLoS One. 2015 Dec 9;10(12):e0144437. doi: 10.1371/journal.pone.0144437 (PMC4674079; doi:10.1371/journal.pone.0144437)
Supplement: S2 File — (XLS) [file pone.0144437.s002.xls]

## Sheet: Sheet1
	Outer Diameter										Inner Diameter										Wall thickness
	FWHM		Manual		FWHM		Manual		FWHM	Manual	FWHM		Manual		FWHM		Manual		FWHM	Manual	FWHM	Manual
ID	raster1-1	raster2-1	raster1-1	raster2-1	raster1-2	raster1-3	raster1-2	raster1-3	raster1-m	raster1-m	raster1-1	raster2-1	raster1-1	raster2-1	raster1-2	raster1-3	raster1-2	raster1-3	raster1-m	raster1-m	raster1-m	raster1-m
1	111.99	112.508	113.475	113.47	112.606	112.674	116.347	113.484	112.423	114.435	91.307	91.177	89.373	89.373	91.016	91.106	86.536	90.791	91.143	88.9	10.6402	12.7677
2	158.451	159.144	160.29	156.054	158.157	158.56	161.708	160.284	158.389	160.761	134.267	134.661	136.178	136.2	134.049	134.424	133.364	131.915	134.247	133.819	12.0713	13.4708
3	160.77	161.557	164.144	160.006	161.849	161.528	161.403	164.144	161.382	163.23	136.52	136.651	133.857	136.58	136.157	136.192	135.201	136.559	136.29	135.206	12.5463	14.0123
4	137.971	137.839	140.798	140.717	137.298	138.059	147.138	139.42	137.776	142.452	112.534	112.521	111.86	113.137	113.144	112.243	110.59	111.758	112.64	111.403	12.5678	15.5247
5	80.301	80.378	82.77	81.391	80.239	80.327	80	82.759	80.289	81.843	61.062	60.921	59.326	57.947	61.002	60.844	60.705	60.705	60.9693	60.2453	9.65983	10.7988
6	173.738	174.373	176.816	175.172	174.1	173.96	172.837	175.178	173.933	174.944	148.568	148.543	149.278	150.37	148.727	148.661	144.32	149.068	148.652	147.555	12.6403	13.6942
7	172.998	174	174.01	174.064	173.778	174.121	174.01	177.191	173.632	175.07	143.309	143.379	143.742	146.835	143.384	143.351	140.766	142.295	143.348	142.268	15.1422	16.4013
8	134.934	134.556	138.601	131.553	134.708	134.904	134.316	134.293	134.849	135.737	110.441	110.618	110.009	111.575	110.526	110.446	108.609	109.019	110.471	109.212	12.1888	13.2622
9	116.089	116.41	118.649	112.938	116.031	116.157	115.723	117.152	116.092	117.175	93.778	93.166	88.583	91.529	93.084	93.654	91.44	91.44	93.5053	90.4877	11.2935	13.3435
10	187.935	187.948	190.021	184.291	187.999	187.997	188.571	190	187.977	189.531	161.551	161.791	158.571	158.578	161.63	161.738	160.006	161.435	161.64	160.004	13.1687	14.7633
11	160.24	160.243	162.58	163.91	160.146	160.038	162.434	162.469	160.141	162.494	137.711	137.758	136.916	136.974	137.664	137.585	136.842	136.85	137.653	136.869	11.244	12.8125
12	170.158	169.434	174.54	172.939	170.546	170.084	173.096	172.991	170.263	173.542	144.871	144.7	142.889	142.857	144.69	144.821	139.858	141.425	144.794	141.391	12.7343	16.0758
13	200.743	200.89	202.883	195.731	200.755	200.695	200	201.444	200.731	201.442	165.677	164.881	161.151	168.37	165.165	165.347	161.117	162.596	165.396	161.621	17.6673	19.9105
14	138.289	137.597	141.544	135.782	138.196	138.249	141.609	143.036	138.245	142.063	113.198	113.666	113.002	117.221	113.353	113.119	111.657	111.575	113.223	112.078	12.5107	14.9925
15	158.246	157.883	161.454	158.597	158.189	158.169	158.629	161.435	158.201	160.506	135.293	135.302	135.714	137.21	135.351	135.254	132.865	134.286	135.299	134.288	11.451	13.1088
16	113.686	114.16	117.143	114.321	113.794	114.163	114.286	117.152	113.881	116.194	93.197	93.117	88.583	92.901	93.097	93.147	92.857	88.571	93.147	90.0037	10.367	13.095
17	208.61	208.342	210.317	205.679	208.297	208.463	208.631	210.049	208.457	209.666	178.025	178.798	178.926	178.723	178.329	178.426	174.491	176.029	178.26	176.482	15.0983	16.5918
18	175.97	176.185	179.228	177.666	176.097	175.842	174.739	177.917	175.97	177.295	154.551	154.297	153.934	152.276	154.547	154.419	152.347	149.332	154.506	151.871	10.732	12.7118
19	126.258	126.405	128.293	128.2	126.758	126.25	129.7	126.761	126.422	128.251	104.43	104.257	104.263	105.868	104.511	104.288	102.855	102.904	104.41	103.341	11.0062	12.4553
20	127.156	127.233	131.258	127.042	127.238	127.138	128.362	129.7	127.177	129.773	101.814	101.724	101.565	101.653	101.732	101.833	100.159	100.089	101.793	100.604	12.6922	14.5845
21	125.264	125.18	129.059	127.536	125.362	125.761	127.544	127.569	125.462	128.057	105.77	105.585	104.358	103.153	105.769	105.843	102.899	104.358	105.794	103.872	9.83417	12.0928
22	113.81	114.27	118.92	113.377	114.005	114.677	116.087	115.978	114.164	116.995	92.399	93.208	89.867	94.214	92.731	93.151	89.902	94.214	92.7603	91.3277	10.7018	12.8337
23	160.652	160.606	165.237	161.872	159.588	159.029	162.092	162.192	159.756	163.174	135.031	134.891	132.647	133.292	135.835	135.144	130.957	135.494	135.337	133.033	12.2098	15.0705
24	156.255	156.443	157.282	160.313	156.479	156.046	157.282	158.779	156.26	157.781	136.717	136.73	135.886	134.351	136.729	136.091	134.36	132.833	136.512	134.36	9.87383	11.7107
25	108.083	107.805	111.492	110.019	107.507	107.688	109.924	108.44	107.759	109.952	85.815	85.871	83.42	85.496	85.762	85.826	82.457	82.712	85.801	82.863	10.9792	13.5445
26	135.793	136.913	134.36	135.878	136.872	136.942	134.36	134.36	136.536	134.36	108.239	107.989	105.344	109.924	108.283	108.07	106.914	106.881	108.197	106.38	14.1692	13.9902
27	147.718	147.473	148.099	151.176	147.379	146.328	148.092	151.153	147.142	149.115	126.794	126.752	126.754	128.326	126.959	126.409	123.702	126.718	126.721	125.725	10.2105	11.695
28	122.749	123.235	125.844	124.294	123.011	122.986	125.722	127.215	122.915	126.26	102.446	102.106	100.01	104.295	102.657	101.717	98.582	98.665	102.273	99.0857	10.321	13.5873
29	175.495	174.015	179.688	174.87	174.204	174.46	178.777	179.034	174.72	179.166	154.528	154.321	153.663	157.791	153.817	153.655	150.435	151.973	154	152.024	10.3598	13.5713
30	200.509	200.172	195.719	194.291	200.264	200.852	197.143	198.577	200.542	197.146	169.149	169.301	167.149	172.863	169.124	169.089	165.714	168.577	169.121	167.147	15.7105	14.9998
31	127.227	127.264	132.444	128.09	127.218	127.217	129.568	131.006	127.221	131.006	106.062	105.5	106.514	103.607	105.992	105.982	102.249	103.687	106.012	104.15	10.6043	13.428
32	110.179	112.272	110.801	112.239	110.243	110.195	109.362	110.791	110.206	110.318	90.039	90	87.77	89.22	90.053	89.904	87.77	87.782	89.9987	87.774	10.1035	11.272
33	115.873	117.017	117.038	118.367	115.672	115.365	118.375	118.399	115.637	117.937	95.819	95.348	93.966	96.608	95.312	95.279	95.393	93.966	95.47	94.4417	10.0833	11.7478
34	165.886	166.359	165.986	164.631	165.953	165.902	167.435	167.352	165.914	166.924	139.187	139.842	138.782	141.503	139.382	139.224	138.802	137.415	139.264	138.333	13.3247	14.2957
35	149.695	151.035	154.668	154.616	152.204	151.688	154.616	154.616	151.196	154.633	128.199	128.561	127.667	127.667	127.839	128.562	127.786	127.667	128.2	127.707	11.4978	13.4633
36	168.48	166.605	170.568	169.629	166.972	167.472	169.067	169.43	167.641	169.688	143.64	143.265	143.69	143.669	143.229	143.702	142.281	142.316	143.524	142.762	12.0588	13.463
37	176.708	177.304	170.486	167.143	176.68	177.893	169.591	170.599	177.094	170.225	143.474	143.492	144.632	142.921	143.083	143.964	142.012	140.466	143.507	142.37	16.7933	13.9277
38	128.725	129.216	129.577	130.993	127.889	128.24	130.993	130.993	128.285	130.521	106.524	106.555	105.643	108.46	106.625	106.523	105.643	105.643	106.557	105.643	10.8637	12.439
39	213.995	212.639	214.466	211.678	210.978	212.513	211.75	214.466	212.495	213.561	182.786	182.72	181.438	186.812	182.872	182.865	181.438	179.908	182.841	180.928	14.8272	16.3163
40	132.906	133.116	135.282	136.691	132.914	132.859	135.259	136.759	132.893	135.767	107.918	107.841	106.485	109.353	108.054	107.795	107.923	106.485	107.922	106.964	12.4853	14.4012
41	185.623	186.235	188.489	188.849	185.343	185.888	188.511	188.511	185.618	188.504	161.673	161.767	159.712	165.468	161.562	161.709	161.177	161.312	161.648	160.734	11.985	13.885
42	135.484	135.743	139.317	139.317	135.204	135.438	139.42	137.993	135.375	138.91	112.759	112.715	110.345	113.103	112.757	112.622	109.423	107.595	112.713	109.121	11.3313	14.8945
43	195.397	195.723	197.246	198.664	194.173	196.616	200.043	198.64	195.395	198.643	174.597	174.518	175.221	177.953	173.754	175.307	175.194	173.799	174.553	174.738	10.4213	11.9525
44	202.542	202.133	205.604	204.082	202.395	202.869	205.514	202.794	202.602	204.637	176.367	177.064	175.558	179.638	176.312	176.578	174.341	175.558	176.419	175.152	13.0915	14.7425
45	126.449	126.439	129.96	129.96	126.45	126.377	129.96	128.5	126.425	129.473	107.358	106.944	105.201	105.201	107.226	107.101	106.569	106.609	107.228	106.126	9.5985	11.6735
46	131.636	131.924	134.338	135.774	131.896	131.569	134.378	135.837	131.7	134.851	112.289	112.539	112.418	115.338	111.997	111.85	112.447	112.418	112.045	112.428	9.8275	11.2117
47	156.735	156.645	160.823	161.121	156.573	156.757	160.75	163.738	156.688	161.77	134.167	134.206	132.975	138.878	134.166	134.126	132.975	133.047	134.153	132.999	11.2677	14.3857
48	115.759	116.686	115.338	118.257	116.068	115.623	115.388	118.257	115.817	116.328	89.436	89.671	89.063	90.523	89.103	89.155	87.591	87.64	89.2313	88.098	13.2927	14.1148
49	191.611	191.289	194.25	191.416	191.852	190.356	191.367	191.372	191.273	192.33	162.354	162.697	157.422	164.054	162.325	162.405	159.738	158.28	162.361	158.48	14.4558	16.9248
50	143.307	143.361	144.709	144.688	143.421	143.833	143.29	144.688	143.52	144.229	118.846	118.114	116.321	119.157	118.384	118.109	119.157	116.347	118.446	117.275	12.537	13.477
51	208.638	208.924	209.929	211.352	209.56	208.886	209.972	211.352	209.028	210.418	183.515	183.36	183.001	185.816	184.09	183.602	183.001	183.001	183.736	183.001	12.6462	13.7083
52	107.627	107.726	110.965	110.72	108.323	107.648	112.281	112.2	107.866	111.815	87.117	87.177	83.88	87.989	87.351	86.923	86.629	85.213	87.1303	85.2407	10.3678	13.2873
53	166.447	166.7	170.096	170	166.631	166.529	170.15	167.362	166.536	169.203	137.531	137.74	137.41	137.15	137.696	137.611	135.902	135.835	137.613	136.382	14.4615	16.4102
54	164.58	165.392	167.094	167.241	164.4	164.491	169.441	169.591	164.49	168.709	140.693	140.48	137.885	141.457	140.601	140.664	139.628	139.628	140.653	139.047	11.9188	14.8308
55	136.727	136.969	140.49	139.036	136.602	137.22	140.454	140.433	136.85	140.459	116.81	116.806	114.929	119.157	116.667	116.979	114.929	117.73	116.819	115.863	10.0155	12.2982
56	171.679	172.158	178.813	174.474	172.193	172.004	174.491	177.311	171.959	176.872	150.377	150.596	148.963	151.773	150.598	150.643	148.963	148.936	150.539	148.954	10.7097	13.9588
57	111.865	112.41	113.555	117.807	112.038	112.166	113.617	117.765	112.023	114.979	91.277	91.2	93.714	90.88	91.353	91.353	90.88	89.407	91.3277	91.3337	10.3477	11.8227
58	127.683	127.412	134.938	130.527	128.565	128.261	130.689	133.454	128.17	133.027	106.859	106.781	107.885	107.22	107.217	106.974	106.534	106.534	107.017	106.984	10.5765	13.0213
59	175.967	176.659	182.824	181.295	176.928	176.998	180.063	182.938	176.631	181.942	153.277	153.635	149.751	153.984	153.744	153.388	151.189	151.189	153.47	150.71	11.5807	15.616
60	178.396	177.697	182.824	179.862	178.093	178.303	179.948	179.879	178.264	180.884	154.02	154.105	151.141	155.396	154.113	154.041	149.979	152.627	154.058	151.249	12.103	14.8173
61	129.119	130.481	133.495	131.006	129.135	128.43	131.574	133.154	128.895	132.741	105.542	105.559	102.654	107.914	104.672	104.224	102.976	105.79	104.813	103.807	12.041	14.4672
62	181.398	181.659	180.419	181.712	181.64	180.465	180.551	184.593	181.168	181.854	152.293	152.079	150.941	155.09	152.416	152.449	152.432	150.941	152.386	151.438	14.3908	15.2082
63	125.577	125.804	128.293	128.2	126.186	126.179	128.2	128.293	125.981	128.262	103.917	103.943	100.089	101.496	103.748	103.799	101.448	98.682	103.821	100.073	11.0797	14.0945
64	190.422	190.979	195.705	195.683	190.518	190.781	192.827	195.705	190.574	194.746	164.466	165.136	161.209	164.035	164.471	165.044	164.035	161.158	164.66	162.134	12.9567	16.3058
65	163.948	162.629	167.006	168.351	163.268	163.665	168.401	168.499	163.627	167.969	140.002	139.449	136.698	141.015	139.638	139.769	138.159	138.159	139.803	137.672	11.912	15.1483
66	169.981	170.005	172.298	171.975	170.608	170.471	170.568	173.52	170.353	172.129	146.609	146.678	145.623	147.995	146.534	146.563	145.241	144	146.569	144.955	11.8923	13.587
67	132.082	132.417	133.401	136.2	132.41	131.847	133.401	136.2	132.113	134.334	108.639	108.605	106.421	107.801	108.625	108.635	106.421	105.003	108.633	105.948	11.74	14.1928
68	157.182	158.453	162.453	159.377	157.403	158.364	159.775	159.775	157.65	160.668	132.151	132.755	128.045	132.402	132.056	132.811	130.018	128.163	132.339	128.742	12.6552	15.9628
69	192.93	192.498	196.596	195.827	192.683	192.804	194.952	197.403	192.806	196.317	168.618	168.657	168.102	171.778	167.58	167.557	168.275	169.514	167.918	168.63	12.4437	13.8433
70	126.439	127.998	130.674	127.808	128.26	128.062	129.234	127.846	127.587	129.251	104.927	104.869	101.474	104.204	105.023	105.018	104.398	104.315	104.989	103.396	11.2988	12.9278
