# Supplementary material for: Retinal Arteriolar Morphometry Based on Full Width at Half Maximum Analysis of Spectral-Domain Optical Coherence Tomography Images
Source: PLoS One. 2015 Dec 9;10(12):e0144437. doi: 10.1371/journal.pone.0144437 (PMC4674079; doi:10.1371/journal.pone.0144437)
Supplement: S3 File — (XLSX) [file pone.0144437.s003.xlsx]

## Sheet: Sheet1
ID	Age(Y)	Sex	BMI	Smoke	Dyslipidemia	Diabetes	Hypertension	RAOD	RALD	Wall Thickness	Wall area	WLR	Branch
1	56	F	22.7233	N	N	N	N	145.988	115.003	15.4925	6351.16	0.269429	1
2	59	F	20.5457	N	N	N	N	113.731	86.959	13.3862	4219.78	0.307873	1
3	61	F	18.1787	N	N	N	N	150.073	116.921	16.5762	6951.74	0.283545	1
4	63	F	20.0288	N	N	N	N	134.543	107.349	13.597	5166.22	0.253322	1
5	57	F	21.6311	N	N	N	N	120.118	84.606	17.756	5709.8	0.419734	1
6	60	F	24.4352	N	N	N	N	160.486	127.731	16.3778	7414.52	0.256443	1
7	64	F	23.3377	N	N	N	N	126.894	101.458	12.718	4561.73	0.250706	2
8	56	M	26.1719	N	N	N	N	139.723	109.988	14.8677	5831.61	0.270351	2
9	57	M	29.7578	N	N	N	N	113.998	85.2183	14.3897	4502.79	0.337713	2
10	82	F	20.5442	Y	N	N	N	162.555	132.181	15.187	7030.92	0.229791	1
11	58	M	28.898	Y	N	N	N	133.311	107.317	12.9968	4912.37	0.242213	1
12	69	M	19.8141	Y	N	N	N	144.018	112.832	15.5933	6291.09	0.2764	1
13	66	M	23.4375	Y	N	N	N	150.517	124.234	13.1412	5671.27	0.211555	1
14	64	M	26.1224	Y	N	N	N	121.602	100.115	10.7433	3741.49	0.21462	2
15	67	M	22.6757	Y	N	N	N	101.812	75.495	13.1585	3664.71	0.348593	2
16	66	M	21.4536	Y	N	N	N	159.03	129.856	14.5872	6619.19	0.224667	1
17	60	F	23.4375	N	Y	N	N	143.817	109.352	17.2327	6852.82	0.315179	1
18	63	F	25.3155	N	Y	N	N	142.806	112.018	15.394	6161.66	0.27485	1
19	65	M	24.5089	Y	Y	N	N	137.437	108.648	14.3947	5564.09	0.264978	1
20	56	F	27.2392	N	N	Y	N	132.933	110.43	11.2518	4301.15	0.203783	2
21	62	F	18.3951	N	N	Y	N	143.412	111.868	15.772	6324.27	0.281975	1
22	72	F	22.2222	N	N	Y	N	114.082	88.018	13.032	4136.99	0.296121	1
23	64	F	22.3236	N	N	Y	N	164.414	127.695	18.3593	8423.83	0.287549	1
24	69	F	23.0112	N	N	Y	N	141.66	110.712	15.4742	6134.16	0.27954	1
25	65	F	22.6003	N	N	Y	N	131.39	99.8407	15.7748	5729.52	0.316	1
26	57	F	23.4375	N	N	Y	N	150.282	113.505	18.3887	7619.23	0.324015	1
27	70	F	20.6667	N	N	Y	N	95.652	68.8493	13.4013	3462.78	0.389294	1
28	72	M	20.9366	N	N	Y	N	140.538	113.861	13.3385	5330.04	0.234294	1
29	63	M	27.0416	N	N	Y	N	152.545	120.118	16.2132	6943.86	0.269953	1
30	67	M	26.2596	N	N	Y	N	146.979	109.637	18.6712	7525.96	0.340601	1
31	56	M	15.9439	Y	N	Y	N	129.971	101.799	14.0858	5127.98	0.276738	1
32	58	F	26.7094	N	Y	Y	N	132.324	100.866	15.7287	5761.15	0.311871	1
33	61	F	21.2585	N	Y	Y	N	129.489	99.4727	15.0083	5397.63	0.301758	1
34	62	F	24.0346	N	Y	Y	N	107.663	79.3423	14.1605	4159.49	0.356947	2
35	62	F	17.6693	N	Y	Y	N	131.197	105.951	12.6228	4702.01	0.238276	1
36	65	F	24.6548	N	Y	Y	N	152.117	120.623	15.747	6746.13	0.261094	1
37	62	F	25.5367	N	Y	Y	N	118.961	91.569	13.6962	4529.19	0.299144	2
38	60	F	24.974	N	Y	Y	N	126.662	97.8437	14.4093	5081.35	0.294538	2
39	61	M	25.5937	Y	Y	Y	N	146.112	117.408	14.3518	5940.56	0.244478	1
40	57	M	24	Y	Y	Y	N	149.516	116.827	16.3445	6837.84	0.279808	2
41	59	F	25.3902	N	N	N	Y	142.454	111.63	15.4122	6151.03	0.27613	1
42	62	F	24.1217	N	N	N	Y	136.208	110.032	13.088	5062.21	0.237894	1
43	69	F	15.2219	N	N	N	Y	135.886	103.448	16.219	6097.25	0.313569	2
44	72	F	18.7962	N	N	N	Y	125.495	95.6127	14.9413	5189.21	0.312539	1
45	77	F	21.58	N	N	N	Y	128.929	96.8563	16.0363	5687.32	0.331136	1
46	80	F	25.1039	N	N	N	Y	142.734	107.029	17.8523	7003.73	0.333598	1
47	67	F	25.711	N	N	N	Y	146.016	116.966	14.5247	5999.83	0.248356	1
48	66	F	26.7094	N	N	N	Y	145.714	104.41	20.6517	8113.67	0.395587	1
49	62	F	24.4561	N	N	N	Y	150.414	111.113	19.6508	8072.44	0.35371	1
50	68	F	23.3333	N	N	N	Y	148.762	108.346	20.2078	8160.97	0.373024	1
51	62	M	28.3447	N	N	N	Y	121.684	90.5687	15.5575	5186.8	0.343551	1
52	64	M	20.9042	N	N	N	Y	141.878	100.712	20.5828	7843.04	0.408746	1
53	64	M	25.2994	N	N	N	Y	131.397	98.4157	16.4907	5952.77	0.335123	1
54	66	M	26.4463	N	N	N	Y	143.936	111.383	16.2767	6527.62	0.292266	1
55	56	M	22.8374	Y	N	N	Y	137.101	106.49	15.3055	5856.22	0.287453	1
56	58	M	22.6003	Y	N	N	Y	133.308	96.3077	18.5	6672.36	0.384185	1
57	61	M	25.9766	Y	N	N	Y	132.962	100.683	16.1395	5923.18	0.320599	2
58	65	M	26.8544	Y	N	N	Y	147.726	121.353	13.1862	5573.21	0.217319	1
59	67	M	22.231	Y	N	N	Y	127.189	95.711	15.739	5510.54	0.328886	1
60	71	M	22.0386	Y	N	N	Y	157.447	115.926	20.7607	8914.63	0.358172	1
61	66	M	24.4898	Y	N	N	Y	117.67	93.994	11.838	3935.79	0.251888	1
62	62	F	22.5069	N	Y	N	Y	135.838	107.414	14.212	5430.25	0.26462	1
63	58	F	32.6667	N	Y	N	Y	124.071	95.3603	14.3553	4947.88	0.301076	1
64	70	M	21.4533	Y	Y	N	Y	139.356	105.14	17.108	6570.17	0.325434	1
65	67	F	23.4236	N	N	Y	Y	145.349	113.177	16.086	6532.18	0.284264	1
66	72	F	22.7928	N	N	Y	Y	157.197	116.002	20.5978	8839.09	0.35513	1
67	69	F	20.5442	N	N	Y	Y	144.037	107.818	18.1093	7164.07	0.335924	1
68	65	F	21.9261	N	N	Y	Y	146.869	109.633	18.618	7501.2	0.339642	1
69	61	F	18.0802	N	N	Y	Y	134.226	100.829	16.6985	6165.3	0.331224	2
70	68	M	21.7738	N	N	Y	Y	141.784	107.809	16.9872	6659.79	0.315134	2
71	55	M	27.4348	Y	N	Y	Y	142.173	110.192	15.9903	6338.61	0.290226	1
72	64	M	21.9671	Y	N	Y	Y	122.04	93.0793	14.4803	4892.89	0.31114	2
73	72	M	23.6614	Y	N	Y	Y	116.818	91.386	12.7158	4158.53	0.278288	1
74	72	M	24.8016	Y	N	Y	Y	120.457	92.3993	14.0287	4690.39	0.303653	1
75	54	M	25.0593	Y	N	Y	Y	138.579	102.048	18.2658	6903.84	0.357986	1
76	65	F	24.2969	N	Y	Y	Y	145.267	117.345	13.961	5758.9	0.237947	1
77	60	F	23.4221	N	Y	Y	Y	138.815	89.81	24.5027	8799.23	0.545656	1
78	67	F	27.4714	N	Y	Y	Y	145.126	113.139	15.9935	6488.06	0.282724	1
79	52	F	24.1415	N	Y	Y	Y	142.855	114.717	14.0693	5692.19	0.245288	1
80	66	F	23.8281	N	Y	Y	Y	142.236	109.472	16.382	6476.94	0.299292	1
81	54	M	22.6474	N	Y	Y	Y	160.917	119.712	20.6027	9081.6	0.344205	1
82	70	F	22.806	Y	Y	Y	Y	133.255	103.929	14.6627	5462.68	0.282166	1
83	73	M	24.623	Y	Y	Y	Y	139.957	108.629	15.6642	6116.32	0.288398	2
